# Supplementary material for: Transcriptome Profile Analysis Reveals that CsTCP14 Induces Susceptibility to Foliage Diseases in Cucumber
Source: Int J Mol Sci. 2019 May 26;20(10):2582. doi: 10.3390/ijms20102582 (PMC6567058; doi:10.3390/ijms20102582)
Supplement: Supplementary file 1 [file ijms-20-02582-s001.zip]

Archive with 14 entries (12 files):
- ijms-505688/
- ijms-505688/Supplementary Files/
- ijms-505688/Supplementary Files/Supplementary Figure 1.jpg
- ijms-505688/Supplementary Files/Supplementary Figure 2.jpg
- ijms-505688/Supplementary Files/Supplementary Figure 3.jpg
- ijms-505688/Supplementary Files/Supplementary Figure 4.jpg
- ijms-505688/Supplementary Files/Supplementary File 1.docx
- ijms-505688/Supplementary Files/Supplementary Table 1.docx
- ijms-505688/Supplementary Files/Supplementary Table 2.xlsx
- ijms-505688/Supplementary Files/Supplementary Table 3.DOCX
- ijms-505688/Supplementary Files/Supplementary Table 4.DOCX
- ijms-505688/Supplementary Files/Supplementary Table 5.DOCX
- ijms-505688/Supplementary Files/Supplementary Table 6.DOCX
- ijms-505688/Supplementary Files/Supplementary Table 7.DOCX
