# Supplementary material for: Transcriptome Profile Analysis Reveals that CsTCP14 Induces Susceptibility to Foliage Diseases in Cucumber
Source: Int J Mol Sci. 2019 May 26;20(10):2582. doi: 10.3390/ijms20102582 (PMC6567058; doi:10.3390/ijms20102582)
Supplement: Supplementary file 1 [file ijms-20-02582-s001.zip › ijms-505688/Supplementary Files/Supplementary Table 2.xlsx]

## Sheet: Sheet1
	CsTCP13	CsTCP4	CsTCP27	CsTCP25	CsTCP12	CsTCP14	CsTCP26	CsTCP9	CsTCP22	CsTCP11	CsTCP23	CsTCP1	CsTCP19	CsTCP18	CsTCP15
Csa1M011510.1	-0.743901	-0.504588	-0.000519353	-0.408885	0.302889	0.100861	0.5405	-0.411824	-0.335246	0.483028	-0.529585	0.343183	-0.225981	0.316059	0.541157
Csa1M027520.1	-0.701365	0.121915	0.483617	-0.265056	0.718914	0.416047	-0.118414	-0.89**	-0.80*	0.14594	0.217007	0.671695	0.342416	-0.134264	0.622321
Csa1M028020.1	-0.729105	-0.359211	0.0267352	-0.664013	0.389623	-0.101023	-0.0640469	-0.711241	-0.79*	0.569824	-0.0520683	0.530391	0.268674	-0.175289	0.593081
Csa1M028040.1	-0.661584	-0.346826	0.00647675	-0.676729	0.32492	-0.151715	-0.221332	-0.687564	-0.82*	0.556558	0.038464	0.537097	0.355612	-0.256855	0.573322
Csa1M201260.1	-0.0281086	-0.091473	-0.435809	0.232983	-0.492196	-0.287217	0.0180845	0.661321	0.572772	0.23649	-0.460582	-0.440987	-0.604463	0.80*	-0.386327
Csa2M012670.1	-0.00964024	0.499894	-0.00888794	0.342639	-0.162238	0.156441	-0.0680852	0.335213	0.350048	-0.240094	-0.188514	-0.550441	-0.605185	0.609844	-0.633872
Csa2M020860.1	-0.089676	0.0296755	0.78*	0.128081	0.705082	0.77*	0.0926937	-0.76*	-0.52093	-0.390855	0.485575	0.93**	0.733445	-0.585113	0.91**
Csa2M020890.1	-0.0281086	-0.091473	-0.435809	0.232983	-0.492196	-0.287217	0.0180845	0.661321	0.572772	0.23649	-0.460582	-0.440987	-0.604463	0.80*	-0.386327
Csa2M020940.1	-0.402312	0.208262	0.78*	-0.00517021	0.90**	0.719772	0.0229567	-0.97**	-0.728633	-0.212839	0.4713	0.89**	0.63316	-0.447326	0.83*
Csa2M020950.1	-0.202533	0.156441	0.79*	0.0498143	0.90**	0.693219	0.103126	-0.92**	-0.647861	-0.286227	0.565236	0.94**	0.78*	-0.641086	0.88**
Csa2M021510.1	-0.0142085	0.608625	0.92**	0.364762	0.751048	0.88**	-0.316637	-0.736379	-0.516361	-0.639685	0.77*	0.717081	0.68543	-0.49561	0.518186
Csa2M021520.1	-0.465057	0.157458	0.725453	0.0343165	0.88**	0.728123	0.270177	-0.87*	-0.581155	-0.169895	0.259988	0.78*	0.408564	-0.236903	0.77*
Csa2M021530.1	-0.569548	0.000533963	0.620381	-0.144307	0.82*	0.596321	0.199106	-0.91**	-0.695468	0.000184705	0.204895	0.83*	0.435656	-0.257382	0.84*
Csa2M021540.1	-0.0993826	0.636973	0.80*	0.537377	0.674909	0.90**	0.0882615	-0.463051	-0.143346	-0.604683	0.367112	0.39223	0.165595	0.0192651	0.262509
Csa2M021710.1	-0.313636	-0.687907	-0.0590127	-0.340969	0.188893	-0.0246308	0.663808	-0.250383	-0.146435	0.371458	-0.383794	0.393294	0.0486529	-0.066676	0.624788
Csa2M021720.1	-0.539762	0.0986741	0.518042	-0.0807484	0.83*	0.485721	0.379525	-0.80*	-0.518648	0.0432228	0.112409	0.61242	0.254262	-0.125322	0.626396
Csa2M022270.1	-0.225702	0.409961	0.89**	0.155025	0.91**	0.81*	-0.10487	-0.93**	-0.676536	-0.41729	0.656662	0.86*	0.722478	-0.543861	0.730861
Csa2M022780.1	-0.103328	0.619384	0.724273	0.571499	0.593875	0.85*	0.0906799	-0.356366	-0.0522206	-0.564362	0.292591	0.320677	0.0693567	0.145144	0.200226
Csa2M074250.1	-0.0281086	-0.091473	-0.435809	0.232983	-0.492196	-0.287217	0.0180845	0.661321	0.572772	0.23649	-0.460582	-0.440987	-0.604463	0.80*	-0.386327
Csa2M075440.1	-0.371537	-0.280764	-0.372045	-0.126617	-0.418795	-0.113336	0.261812	0.391492	0.279738	0.280285	-0.78*	-0.459143	-0.84*	0.83*	-0.310668
Csa2M246540.1	-0.741046	0.116843	0.253893	-0.275172	0.597687	0.219595	0.0910938	-0.67543	-0.574705	0.287707	-0.0477938	0.346784	-0.00584632	0.149058	0.337204
Csa3M044470.1	-0.0947502	0.639705	0.84*	0.502662	0.724984	0.92**	0.0849686	-0.536035	-0.20987	-0.625139	0.417369	0.439825	0.235616	-0.0762351	0.305247
Csa3M172400.1	-0.570955	0.14789	0.603619	-0.0345859	0.604389	0.612366	-0.298112	-0.77*	-0.696105	-0.0524665	0.303496	0.78*	0.410105	-0.0699759	0.708316
Csa3M814390.1	-0.345998	0.608965	0.436571	0.331955	0.538018	0.463702	-0.0677705	-0.352087	-0.15372	-0.169076	0.198503	0.165785	-0.0560614	0.313202	0.0292234
Csa3M814400.1	-0.0281086	-0.091473	-0.435809	0.232983	-0.492196	-0.287217	0.0180845	0.661321	0.572772	0.23649	-0.460582	-0.440987	-0.604463	0.80*	-0.386327
Csa3M824920.1	-0.638339	0.109266	0.536416	-0.276693	0.637358	0.460826	-0.3763	-0.91**	-0.90**	0.070801	0.351508	0.77*	0.49913	-0.256941	0.692456
Csa3M839830.1	-0.607692	-0.0928958	0.527802	-0.341029	0.664123	0.447129	-0.191242	-0.942**	-0.90**	0.113549	0.304656	0.89**	0.586709	-0.37995	0.87*
Csa3M850600.1	0.77*	0.506159	0.529358	0.561281	0.174398	0.429108	-0.355311	-0.0413502	0.0856257	-0.79*	0.84*	0.266237	0.707689	-0.717038	0.0704405
Csa3M856010.1	-0.0599723	0.586402	0.305263	0.475716	0.210239	0.475277	0.17224	0.0564194	0.254583	-0.393926	-0.0622594	-0.2585	-0.427632	0.48007	-0.340767
Csa3M890010.1	-0.119862	0.691322	0.33354	0.210885	0.161888	0.360317	-0.542473	-0.182205	-0.210569	-0.341426	0.30827	-0.104565	-0.0602073	0.144326	-0.312015
Csa4M099760.1	-0.455	0.353275	0.668861	0.0951995	0.87*	0.676425	0.287786	-0.78*	-0.472668	-0.194495	0.21665	0.537784	0.215282	-0.0940569	0.488742
Csa4M624960.1	-0.110786	0.11755	-0.4025	0.087608	-0.471384	-0.204733	0.0883295	0.575155	0.475734	0.105111	-0.578552	-0.77*	-0.89**	0.82*	-0.732629
Csa4M647990.1	-0.352906	0.215083	-0.253648	-0.0560254	-0.275545	-0.0969728	-0.114677	0.260023	0.131282	0.148425	-0.4524	-0.582204	-0.76*	0.744162	-0.597334
Csa5M013260.1	-0.14278	0.258044	0.640909	0.0838271	0.345228	0.65034	-0.58654	-0.565171	-0.5906	-0.393664	0.531239	0.647109	0.555803	-0.3479	0.508271
Csa5M165310.1	-0.647603	-0.177183	-0.320555	-0.335423	-0.369898	-0.197884	-0.507317	0.0924312	-0.228179	0.482206	-0.433592	-0.145102	-0.479681	0.714504	-0.125475
Csa5M165820.1	-0.77*	0.147025	0.0587111	-0.418651	0.225286	0.0687222	-0.318745	-0.479247	-0.606274	0.318882	-0.143081	0.0518146	-0.221862	0.310655	0.00373255
Csa6M181600.1	0.553979	0.77*	0.86*	0.82*	0.77*	0.80*	0.260131	-0.33362	0.145226	-0.89**	0.79*	0.403765	0.595301	-0.549053	0.224817
Csa6M344280.1	-0.0428607	-0.331401	-0.79*	-0.17948	-0.566695	-0.942**	0.471663	0.698741	0.604811	0.511731	-0.78*	-0.82*	-0.85*	0.67389	-0.654434
Csa6M452120.1	-0.747155	0.201166	0.0965341	-0.214559	0.212338	0.178771	-0.224962	-0.35332	-0.420675	0.245436	-0.215181	0.0241652	-0.347468	0.523409	-0.0163773
Csa6M490170.1	-0.0601564	0.518672	0.94**	0.468867	0.90**	0.92**	0.0494404	-0.736621	-0.373715	-0.568544	0.647233	0.80*	0.635583	-0.38666	0.667797
Csa6M517090.1	-0.0281086	-0.091473	-0.435809	0.232983	-0.492196	-0.287217	0.0180845	0.661321	0.572772	0.23649	-0.460582	-0.440987	-0.604463	0.80*	-0.386327
Csa7M197810.1	-0.0281086	-0.091473	-0.435809	0.232983	-0.492196	-0.287217	0.0180845	0.661321	0.572772	0.23649	-0.460582	-0.440987	-0.604463	0.80*	-0.386327
Csa7M270550.1	-0.577601	0.0680685	0.613249	-0.0180693	0.63612	0.649172	-0.125848	-0.76*	-0.643224	-0.0480317	0.224663	0.81*	0.376538	-0.046079	0.78*
Csa7M318950.1	-0.0281086	-0.091473	-0.435809	0.232983	-0.492196	-0.287217	0.0180845	0.661321	0.572772	0.23649	-0.460582	-0.440987	-0.604463	0.80*	-0.386327
Csa7M425910.1	-0.614806	0.333796	0.529282	0.0172607	0.546236	0.613596	-0.148474	-0.623341	-0.527015	-0.102312	0.096378	0.41289	0.0173201	0.212632	0.336173
Csa7M425920.1	-0.104288	0.605845	0.684037	0.582559	0.550876	0.82*	0.0910336	-0.303406	-0.00914629	-0.54066	0.255222	0.284456	0.0237438	0.202783	0.169375
Csa7M426520.1	-0.0281086	-0.091473	-0.435809	0.232983	-0.492196	-0.287217	0.0180845	0.661321	0.572772	0.23649	-0.460582	-0.440987	-0.604463	0.80*	-0.386327
Csa7M432120.1	0.242824	0.77*	0.751551	0.516799	0.534324	0.652506	-0.543955	-0.438199	-0.28054	-0.664175	0.88**	0.472671	0.664896	-0.458918	0.204189
* indicates P<0.05, ** indicates P<0.01
	+
